# Supplementary material for: Green Extraction Techniques of Phytochemicals from Hedera helix L. and In Vitro Characterization of the Extracts
Source: Plants (Basel). 2023 Nov 20;12(22):3908. doi: 10.3390/plants12223908 (PMC10675592; doi:10.3390/plants12223908)
Supplement: Supplementary file 1 [file plants-12-03908-s001.zip]

Archive with 1 entries (1 files):
- Supplementary material_2730070.pdf
